# Supplementary material for: Transmembrane Protein 68 Functions as an MGAT and DGAT Enzyme for Triacylglycerol Biosynthesis
Source: Int J Mol Sci. 2023 Jan 19;24(3):2012. doi: 10.3390/ijms24032012 (PMC9916437; doi:10.3390/ijms24032012)
Supplement: Supplementary file 1 [file ijms-24-02012-s001.zip]

Archive with 1 entries (1 files):
- ijms-2151582-supplementary.pdf
